# Supplementary material for: Opaque ontology: neuroimaging classification of ICD-10 diagnostic groups in the UK Biobank
Source: Gigascience. 2025 Feb 11;14:giae119. doi: 10.1093/gigascience/giae119 (PMC11811528; doi:10.1093/gigascience/giae119)
Supplement: giae119_Supplemental_Files [file giae119_supplemental_files.zip]

Archive with 2 entries (2 files):
- supplements (changes highlighted in blue).docx
- supplements.docx
